# Supplementary material for: COVID-19 pandemic restrictions continuously impact on physical activity in adults with cystic fibrosis
Source: PLoS One. 2021 Sep 23;16(9):e0257852. doi: 10.1371/journal.pone.0257852 (PMC8460042; doi:10.1371/journal.pone.0257852)
Supplement: S3 File — (XLSX) [file pone.0257852.s003.xlsx]

## Sheet: data
sex	age group	fev1ltx	fev1_pp	cftr_modulator	ltx_yn	ltx_time	ltx_clad_yn	comorb1	comorb2	comorb3	comorb4	comorb5	comorb6	job_yn	covid_vacc	airway_clearance	inhalation_therapy	physical_activity	feel_thermometer	covid_infect_fear	covid_progress_disease	covid_isolation	covid_loss_work	covid_finance	covid_partner_separ	covid_solidarity	covid_symptoms_yn	covid_sympt_episodes	covid_test_yn	covid_test_result	E1_covid_symp_1	E1_covid_symp_2	E1_covid_symp_3	E1_covid_symp_4	E1_covid_sympt_action_1	E1_covid_sympt_action_2	E1_covid_sympt_action_3	E1_covid_sympt_action_4	E1_covid_sympt_action_5	E1_covid_sympt_action_6	E1_covid_test_yn	E1_covid_test_result	E1_covid_medis_yn	E1_covid_medis_which_1	E1_covid_medis_which_2	E1_covid_medis_which_3	E1_covid_medis_which_4	E1_covid_hosp_yn	E1_covid_hosp_icu_yn
female	18-24	advanced CFLD	<40%	IVA/LUM	no			none	no	no	no	no	no	yes	undecided	unchanged	unchanged	less	39	50	72	71	16	68		31	yes	1	TRUE		1	0	0	0	1	0	1	0	0	0	1	neg		0	0	0	0
male	18-24	LTX			yes	1-5 yrs	no	no	no	no	CFRD	no	no	yes	undecided	unchanged	unchanged	less	85	75	36	50	71	77		84	no				0	0	0	0	0	0	0	0	0	0				0	0	0	0
male	18-24	moderate CFLD	40-80%	none	no			none	no	no	no	no	no	no	not yet but willing	unchanged	unchanged	less	74	100	97	100		0		100	yes	3	TRUE	FALSE	1	1	1	0	1	0	1	0	0	0	1	neg		0	0	0	0
male	25-39	moderate CFLD	40-80%	IVA/TEZ/ELX	no			none	no	no	no	no	no	yes	already vaccinated	unchanged	unchanged	less	79	29	28		25	14		85	yes	1	TRUE	TRUE	1	0	0	0	1	0	1	0	0	0	1	pos	0	0	0	0	0	2
female	18-24	advanced CFLD	<40%	none	no			none	no	no	no	no	no	no	Not willing	unchanged	unchanged	unchanged	85	0	0	0		0		82	no				0	0	0	0	0	0	0	0	0	0				0	0	0	0
male	18-24	LTX			yes	<1 yr	no	no	no	no	CFRD	no	no	no	not yet but willing	unchanged	unchanged	more	71	57	63	36		20		92	no				0	0	0	0	0	0	0	0	0	0				0	0	0	0
female	25-39	mild CFLD	>80%	none	no			none	no	no	no	no	no	no	already vaccinated	N/A	unchanged	less	70	83	76	92		92		77	no				0	0	0	0	0	0	0	0	0	0				0	0	0	0
male	18-24	mild CFLD	>80%	none	no			none	no	no	no	no	no	yes	not yet but willing	unchanged	unchanged	less	65	100	96	100	53	0		0	yes	2			0	1	0	0	0	0	1	0	0	0	2			0	0	0	0
female	40-60	LTX			yes	5-10 yrs	no	no	no	no	CFRD	no	no	yes	already vaccinated	N/A	N/A	unchanged	90	54	50	19	63	71		31	no				0	0	0	0	0	0	0	0	0	0				0	0	0	0
male	25-39	mild CFLD	>80%	none	no			no	no	no	CFRD	no	no	yes	already vaccinated	unchanged	unchanged	less	91	26	59	85	2	28		42	no				0	0	0	0	0	0	0	0	0	0				0	0	0	0
male	18-24	LTX			yes	1-5 yrs	no	no	no	no	CFRD	no	no	yes	already vaccinated	N/A	N/A	less	83	35	67	8	50	50		68	no				0	0	0	0	0	0	0	0	0	0				0	0	0	0
female	25-39	mild CFLD	>80%	IVA/TEZ	no			no	no	no	CFRD	no	no	yes	not yet but willing	unchanged	unchanged	less	70	100	100	100	77	81		22	yes	1	TRUE		1	0	0	0	1	1	0	0	0	0	1	neg		0	0	0	0
female	18-24	mild CFLD	>80%	IVA/TEZ/ELX	no			none	no	no	no	no	no	yes	undecided	unchanged	unchanged	less	100	46	0	69	100	100		50	no				0	0	0	0	0	0	0	0	0	0				0	0	0	0
male	40-60	LTX			yes	5-10 yrs	no	no	no	HBP	CFRD	kidney	no	no	not yet but willing	N/A	unchanged	unchanged	35	81	84	60		2		79	no				0	0	0	0	0	0	0	0	0	0				0	0	0	0
male	25-39	moderate CFLD	40-80%	IVA/TEZ/ELX	no			none	no	no	no	no	no	no	undecided	unchanged	unchanged	less	75	4	4	78		0		42	yes	2	TRUE		0	1	0	0	1	0	0	0	0	0	1	neg		0	0	0	0
male	25-39	LTX			yes	1-5 yrs	no	no	no	no	CFRD	no	no	no	not yet but willing	unchanged	unchanged	unchanged	64	0	4	5		6			no				0	0	0	0	0	0	0	0	0	0				0	0	0	0
female	25-39	moderate CFLD	40-80%	none	no			none	no	no	no	no	no	yes	Not willing	unchanged	unchanged	unchanged	86	10	7	71	0	30		18	no				0	0	0	0	0	0	0	0	0	0				0	0	0	0
female	18-24	mild CFLD	>80%	IVA/TEZ	no			none	no	no	no	no	no	yes	not yet but willing	unchanged	unchanged	unchanged	92	8	8	0	0	0		0	no				0	0	0	0	0	0	0	0	0	0				0	0	0	0
male	25-39	moderate CFLD	40-80%	IVA/TEZ	no			none	no	no	no	no	no	yes	undecided	unchanged	unchanged	less	90	22	36	84		59		41	yes	1	TRUE		1	1	0	0	0	1	1	1	0	0	1	neg		0	0	0	0
male	25-39	moderate CFLD	40-80%	IVA/TEZ/ELX	no			no	no	no	CFRD	no	no	yes	already vaccinated	unchanged	unchanged	less	65	35				0		50	no				0	0	0	0	0	0	0	0	0	0				0	0	0	0
female	25-39	LTX			yes	1-5 yrs	no	none	no	no	no	no	no	yes	not yet but willing	N/A	N/A	unchanged	90	21	0	10	0	0		0	no				0	0	0	0	0	0	0	0	0	0				0	0	0	0
male	40-60	advanced CFLD	<40%	none	no			no	no	HBP	no	no	no	no	not yet but willing	unchanged	unchanged	unchanged	34	20	69	0		27		66	no				0	0	0	0	0	0	0	0	0	0				0	0	0	0
male	25-39	moderate CFLD	40-80%	IVA/LUM	no			none	no	no	no	no	no	no	Not willing	unchanged	unchanged	more	70	20	21	0		0		50	no				0	0	0	0	0	0	0	0	0	0				0	0	0	0
male	25-39	LTX			yes	10+ yrs	no	no	no	HBP	no	no	no	no	already vaccinated	N/A	N/A	more	72	25	16	84		0		50	no				0	0	0	0	0	0	0	0	0	0				0	0	0	0
male	25-39	advanced CFLD	<40%	IVA/TEZ/ELX	no			no	no	no	no	no	no	yes	not yet but willing	unchanged	unchanged	unchanged	68		68		0	0		10	no				0	0	0	0	0	0	0	0	0	0				0	0	0	0
female	25-39	moderate CFLD	40-80%	IVA	no			no	no	no	CFRD	no	no	yes	undecided	unchanged	unchanged	unchanged	75	22	34	73	22	11		78	yes	2	TRUE		1	1	0	0	0	1	0	0	0	0	1	neg		0	0	0	0
male	25-39	advanced CFLD	<40%	IVA/TEZ/ELX	no			none	no	no	no	no	no	no	not yet but willing	unchanged	unchanged	unchanged	79	0	0	0		23		52	no				0	0	0	0	0	0	0	0	0	0				0	0	0	0
female	25-39	mild CFLD	>80%	none	no			none	no	no	no	no	no	yes	already vaccinated	more	more	less	80	65	84	100	100	36		40	no				0	0	0	0	0	0	0	0	0	0				0	0	0	0
female	25-39	moderate CFLD	40-80%	none	no			none	no	no	no	no	no	yes	already vaccinated	unchanged	unchanged	less	90	0	0	0	50	24		0	no				0	0	0	0	0	0	0	0	0	0				0	0	0	0
male	25-39	moderate CFLD	40-80%	IVA/TEZ/ELX	no			none	no	no	no	no	no	yes	not yet but willing	unchanged	unchanged	more	90	23	38	23	19	14		66	no				0	0	0	0	0	0	0	0	0	0				0	0	0	0
male	18-24	moderate CFLD	40-80%	none	no			none	no	no	no	no	no	yes	not yet but willing	unchanged	unchanged	unchanged	71	100	100		100				yes	3	TRUE	FALSE	1	1	0	0	1	0	1	0	0	0	1	neg		0	0	0	0
female	25-39	advanced CFLD	<40%	IVA/TEZ/ELX	no			none	no	no	no	no	no	yes	Not willing	N/A	N/A	less	90	0	35	76	24	50		33	no				0	0	0	0	0	0	0	0	0	0				0	0	0	0
female	25-39	LTX			yes	1-5 yrs	no	no	no	no	CFRD	no	no	yes	not yet but willing	N/A	N/A	unchanged	94	19	6	24	16	22		70	no				0	0	0	0	0	0	0	0	0	0				0	0	0	0
male	25-39	mild CFLD	>80%	none	no			none	no	no	no	no	no	no	already vaccinated	unchanged	unchanged	less	92	14	19	53		21		99	no				0	0	0	0	0	0	0	0	0	0				0	0	0	0
female	40-60	moderate CFLD	40-80%	none	no			none	no	no	no	no	no	yes	Not willing	unchanged	unchanged	unchanged	80	0	0	57	1	32		50	no				0	0	0	0	0	0	0	0	0	0				0	0	0	0
male	25-39	moderate CFLD	40-80%	IVA/TEZ	no			none	no	no	no	no	no	yes	not yet but willing	unchanged	unchanged	less	70	45	38	71	1	0		41	no				0	0	0	0	0	0	0	0	0	0				0	0	0	0
female	40-60	LTX			yes	5-10 yrs	no	no	no	no	CFRD	no	no	no	undecided	N/A	N/A	more	57			67					no				0	0	0	0	0	0	0	0	0	0				0	0	0	0
male	25-39	advanced CFLD	<40%	IVA/TEZ/ELX	no			no	no	no	CFRD	no	no	no	not yet but willing	unchanged	unchanged	less	70	77	80	68		32		33	no				0	0	0	0	0	0	0	0	0	0				0	0	0	0
female	25-39	mild CFLD	>80%	none	no			none	no	no	no	no	no	yes	not yet but willing	unchanged	unchanged	more	82	88	84	91	37	30		44	no				0	0	0	0	0	0	0	0	0	0				0	0	0	0
female	40-60	moderate CFLD	40-80%	IVA/TEZ	no			no	no	no	CFRD	no	no	yes	not yet but willing	unchanged	unchanged	unchanged	38	18	16	6	0	3		2	no				0	0	0	0	0	0	0	0	0	0				0	0	0	0
female	25-39	mild CFLD	>80%	none	no			no	no	no	CFRD	no	no	yes	already vaccinated	unchanged	unchanged	more	70	36	75	33	64	62		69	no				0	0	0	0	0	0	0	0	0	0				0	0	0	0
male	25-39	LTX			yes	5-10 yrs	yes	no	no	HBP	CFRD	no	no	no	already vaccinated	unchanged	unchanged	unchanged	62	77	50	73		0		88	no				0	0	0	0	0	0	0	0	0	0				0	0	0	0
male	25-39	moderate CFLD	40-80%	none	no			no	no	no	CFRD	no	no	yes	already vaccinated	unchanged	unchanged	more		31	29	70	5	21		83	no				0	0	0	0	0	0	0	0	0	0				0	0	0	0
male	40-60	LTX			yes	10+ yrs	no	no	no	no	CFRD	kidney	no	yes	already vaccinated	N/A	N/A	less	100	0	0	0	0	0		100	no				0	0	0	0	0	0	0	0	0	0				0	0	0	0
female	40-60	LTX			yes	5-10 yrs	no	none	no	no	no	no	no	yes	not yet but willing	N/A	N/A	unchanged	80	75	100	72	76	63		59	no				0	0	0	0	0	0	0	0	0	0				0	0	0	0
male	25-39	moderate CFLD	40-80%	none	no			none	no	no	no	no	no	yes	not yet but willing	less	less	less	59	40	58	88	40	64		39	yes	1	TRUE		0	1	0	0	1	1	0	0	0	0	1	neg		0	0	0	0
female	25-39	moderate CFLD	40-80%	IVA/TEZ/ELX	no			none	no	no	no	no	no	yes		more	unchanged	less	85	31	38	14	0	0		100	no				0	0	0	0	0	0	0	0	0	0				0	0	0	0
female	25-39	advanced CFLD	<40%	IVA/TEZ/ELX	no			no	no	no	CFRD	no	no	yes	not yet but willing	unchanged	unchanged	unchanged	90	14	69	18	21	37		78	yes	1	TRUE	TRUE	1	1	0	0	1	0	1	0	0	0	1	pos	0	0	0	0	0	2
male	18-24	moderate CFLD	40-80%	IVA/TEZ/ELX	no			no	no	no	CFRD	no	no	no	not yet but willing	less	unchanged	less	88	44	41	0		0		71	no				0	0	0	0	0	0	0	0	0	0				0	0	0	0
male	25-39	moderate CFLD	40-80%	IVA/TEZ/ELX	no			no	no	no	no	no	no	yes	already vaccinated	unchanged	unchanged	unchanged	50	19	33	31	0	26		50	yes	1	TRUE		1	1	1	0	1	1	0	0	0	0	1	neg		0	0	0	0
male	18-24	mild CFLD	>80%	IVA/TEZ	no			no	no	no	CFRD	no	no	no	undecided	unchanged	unchanged	unchanged	85	66	75	73		17		31	yes	2	TRUE		1	1	0	0	1	1	0	0	0	0	2			0	0	0	0
male	40-60	LTX			yes	5-10 yrs	no	no	no	HBP	CFRD	no	no	no	not yet but willing		unchanged	unchanged	75	34	31	4		1		100	no				0	0	0	0	0	0	0	0	0	0				0	0	0	0
male	40-60	moderate CFLD	40-80%	none	no			none	no	no	no	no	no	no	already vaccinated	unchanged	unchanged	less	40	30	70	96		43		100	no				0	0	0	0	0	0	0	0	0	0				0	0	0	0
female	25-39	moderate CFLD	40-80%	none	no			none	no	no	no	no	no	yes	Not willing	unchanged	unchanged	unchanged	45	0	0	100	0	0		67	no				0	0	0	0	0	0	0	0	0	0				0	0	0	0
male	18-24	moderate CFLD	40-80%	IVA/TEZ	no			none	no	no	no	no	no	yes	already vaccinated	N/A	unchanged	less	45	21	27	34	71	69		23	yes	3	TRUE	FALSE	1	1	0	0	1	0	1	0	0	0	1	neg		0	0	0	0
female	25-39	LTX			yes	1-5 yrs	no	none	no	no	no	no	no	yes	not yet but willing	N/A	N/A	less	80	71	84	73	18	90		75	no				0	0	0	0	0	0	0	0	0	0				0	0	0	0
female	25-39	mild CFLD	>80%	none	no			none	no	no	no	no	no	no	not yet but willing	N/A	N/A	unchanged	58	82	74	75		24		50	no				0	0	0	0	0	0	0	0	0	0				0	0	0	0
female	25-39	moderate CFLD	40-80%	IVA/TEZ/ELX	no			none	no	no	no	no	no	yes	not yet but willing	unchanged	unchanged	less	65	30	30	65	29	10		63	no				0	0	0	0	0	0	0	0	0	0				0	0	0	0
male	40-60	moderate CFLD	40-80%	IVA/TEZ/ELX	no			no	no	no	CFRD	no	no	yes	not yet but willing	unchanged	unchanged	unchanged	98	44	5	17	3	1		32	no				0	0	0	0	0	0	0	0	0	0				0	0	0	0
female	40-60	advanced CFLD	<40%	none	no			no	no	no	CFRD	no	no	yes	not yet but willing	unchanged	unchanged	less	29	87	87	82				30	yes	1	TRUE		0	1	1	0	0	1	0	0	0	0	1	neg		0	0	0	0
male	25-39	moderate CFLD	40-80%	IVA/TEZ/ELX	no			none	no	no	no	no	no	yes	already vaccinated	unchanged	unchanged	more	74	72	30	65	63	27		73	yes	1	TRUE	TRUE	0	1	1	1	0	0	0	1	0	0	1	pos	0	0	0	0	0	2
male	25-39	moderate CFLD	40-80%	IVA/TEZ	no			no	no	no	CFRD	no	no	yes	not yet but willing	unchanged	unchanged	unchanged	70	79	85	35	65	43		70	no				0	0	0	0	0	0	0	0	0	0				0	0	0	0
male	25-39	moderate CFLD	40-80%	none	no			none	no	no	no	no	no	yes	Not willing	unchanged	unchanged	unchanged	68	0	0	50	0	52		50	no				0	0	0	0	0	0	0	0	0	0				0	0	0	0
male	40-60	moderate CFLD	40-80%	IVA/TEZ/ELX	no			no	no	no	CFRD	no	no	no	Not willing	unchanged	unchanged	unchanged	80	4	19	4		4			no				0	0	0	0	0	0	0	0	0	0				0	0	0	0
male	25-39	moderate CFLD	40-80%	IVA/TEZ	no			no	no	no	CFRD	no	no	yes	not yet but willing	unchanged	unchanged	less	60	60	74	15	11	15		81	yes	3	TRUE	FALSE	0	1	0	0	1	0	1	0	0	0	1	neg		0	0	0	0
male	18-24	moderate CFLD	40-80%	IVA/TEZ/ELX	no			none	no	no	no	no	no	no	not yet but willing	unchanged	unchanged	unchanged	68	21	17	4		4		79	yes	1	TRUE	TRUE	1	1	0	0	1	0	0	0	0	0	1	pos	1	1	1	0	0	1	1
male	18-24	mild CFLD	>80%	none	no			no	no	no	CFRD	no	no	no	not yet but willing	unchanged	unchanged	less	84	24	51	14		23		51	no				0	0	0	0	0	0	0	0	0	0				0	0	0	0
male	25-39	moderate CFLD	40-80%	IVA/TEZ/ELX	no			none	no	no	no	no	no	yes	undecided	unchanged	unchanged	unchanged	64	36	44	65	50	50		62	no				0	0	0	0	0	0	0	0	0	0				0	0	0	0
male	40-60	advanced CFLD	<40%	IVA/TEZ/ELX	no			none	no	no	no	no	no	no	already vaccinated	unchanged	unchanged	less	54	10	35	63		24		31	no				0	0	0	0	0	0	0	0	0	0				0	0	0	0
female	25-39	LTX			yes	5-10 yrs	no	none	no	no	no	no	no	yes	undecided	N/A	unchanged	less	85	65	61	58	63	65		61	no				0	0	0	0	0	0	0	0	0	0				0	0	0	0
female	40-60	LTX			yes	5-10 yrs	no	no	no	HBP	CFRD	no	no	no	already vaccinated	unchanged	unchanged	less	62	54	79	63		24		50	no				0	0	0	0	0	0	0	0	0	0				0	0	0	0
female	18-24	mild CFLD	>80%	none	no			no	no	no	CFRD	no	no	yes	already vaccinated	unchanged	unchanged	more	74	20	7	19		65		13	no				0	0	0	0	0	0	0	0	0	0				0	0	0	0
male	25-39	moderate CFLD	40-80%	none	no			none	no	no	no	no	no	yes	already vaccinated	unchanged	unchanged	less	55	7	11	0	0	89		35	no				0	0	0	0	0	0	0	0	0	0				0	0	0	0
male	25-39	LTX			yes	10+ yrs	no	no	no	HBP	CFRD	kidney	no	yes	already vaccinated	unchanged	unchanged	more	61	37	39	39	18	40		64	no				0	0	0	0	0	0	0	0	0	0				0	0	0	0
female	25-39	advanced CFLD	<40%	IVA/TEZ/ELX	no			none	no	no	no	no	no	yes	Not willing	unchanged	unchanged	less	87	0	50	95	27	33		30	no				0	0	0	0	0	0	0	0	0	0				0	0	0	0
female	25-39	LTX			yes	10+ yrs	no	no	no	no	CFRD	no	no	yes	not yet but willing	N/A	N/A	more	90	21	4	0	5	0		82	no				0	0	0	0	0	0	0	0	0	0				0	0	0	0
male	25-39	moderate CFLD	40-80%	IVA/TEZ	no			no	no	no	CFRD	no	no	no	not yet but willing	unchanged	unchanged	unchanged	80	27	11	18		5		27	no				0	0	0	0	0	0	0	0	0	0				0	0	0	0
female	25-39	LTX			yes	10+ yrs	yes	no	no	HBP	CFRD	kidney	no	yes	not yet but willing	unchanged	unchanged	more	29	21	51	37	15	0		83	yes	1	TRUE	TRUE	1	1	0	0	0	0	1	1	0	0	1	pos	1	1	1	0	1	1	0
male	25-39	LTX			yes	10+ yrs	no	no	no	HBP	CFRD	no	no	yes	undecided	N/A	unchanged	less	89	70	78	58	13	18		50	no				0	0	0	0	0	0	0	0	0	0				0	0	0	0
male	18-24	mild CFLD	>80%	IVA/TEZ/ELX	no			no	no	no	no	no	no	no	already vaccinated	unchanged	unchanged	unchanged	95	0	0	0		0		100	yes	2	TRUE	TRUE	1	0	0	0	0	0	1	0	0	0	1	neg		0	0	0	0
male	25-39	LTX			yes	1-5 yrs	no	no	no	no	CFRD	no	cancer	no	not yet but willing	unchanged	unchanged	less	50	66	42	31		73		73	no				0	0	0	0	0	0	0	0	0	0				0	0	0	0
female	40-60	advanced CFLD	<40%	IVA/TEZ	no			no	no	no	CFRD	no	no	yes	not yet but willing	unchanged	unchanged	less	42	37	22	87	0	0		22	no				0	0	0	0	0	0	0	0	0	0				0	0	0	0
male	25-39	mild CFLD	>80%	none	no			none	no	no	no	no	no	yes	not yet but willing	unchanged	unchanged	unchanged	93				9	7		85	no				0	0	0	0	0	0	0	0	0	0				0	0	0	0
male	18-24	advanced CFLD	<40%	IVA/TEZ/ELX	no			none	no	no	no	no	no	no	not yet but willing	unchanged	unchanged	more	100	79	91	3		3		2	no				0	0	0	0	0	0	0	0	0	0				0	0	0	0
female	25-39	advanced CFLD	<40%	IVA/TEZ/ELX	no			no	no	HBP	CFRD	no	no	no	already vaccinated	unchanged	unchanged	more	75	14	9	38		0	78	0	no				0	0	0	0	0	0	0	0	0	0				0	0	0	0
male	18-24	mild CFLD	>80%	none	no			none	no	no	no	no	no	yes	not yet but willing	unchanged	unchanged	less	100	45	33	100	0	36		63	no				0	0	0	0	0	0	0	0	0	0				0	0	0	0
male	25-39	LTX			yes	5-10 yrs	no	no	no	no	CFRD	no	no	yes	already vaccinated	N/A	unchanged	unchanged	70	50	61	77	0	0		36	yes	2	TRUE		0	0	1	1	1	0	1	0	0	0	1	neg		0	0	0	0
male	25-39	mild CFLD	>80%	none	no			none	no	no	no	no	no	yes	already vaccinated	unchanged	unchanged	unchanged	74	37	54	1	7	50		63	yes	1	TRUE		1	0	0	0	1	1	0	0	0	0	1	neg		0	0	0	0
male	18-24	moderate CFLD	40-80%	IVA/TEZ	no			no	no	no	CFRD	no	no	no	not yet but willing	unchanged	more	more	75	42	40	45		25		71	no				0	0	0	0	0	0	0	0	0	0				0	0	0	0
male	60	moderate CFLD	40-80%	none	no			no	heart	no	no	no	no	no	not yet but willing	unchanged	unchanged	less	71	41	63	74		0		77	yes	2	TRUE		0	1	1	0	0	1	0	0	0	0	1	neg		0	0	0	0
male	25-39	moderate CFLD	40-80%	IVA/LUM	no			none	no	no	no	no	no	yes	not yet but willing	unchanged	unchanged	unchanged	40	62	50	0	31	64		22	no				0	0	0	0	0	0	0	0	0	0				0	0	0	0
female	25-39	mild CFLD	>80%	none	no			none	no	no	no	no	no	yes	already vaccinated	unchanged	unchanged	less	55	0	37	0	0	0		45	no				0	0	0	0	0	0	0	0	0	0				0	0	0	0
female	25-39	mild CFLD	>80%	IVA/TEZ/ELX	no			none	no	no	no	no	no	yes	already vaccinated	unchanged	unchanged	unchanged	100	0	27	43	72	93		75	no				0	0	0	0	0	0	0	0	0	0				0	0	0	0
male	25-39	advanced CFLD	<40%	none	no			no	no	no	CFRD	no	no	yes		unchanged	unchanged	more	81	70	71	91	89	83		60	no				0	0	0	0	0	0	0	0	0	0				0	0	0	0
male	18-24	moderate CFLD	40-80%	IVA/TEZ	no			no	no	no	CFRD	no	no	no	already vaccinated	unchanged	unchanged	less	75	43	42	68		24		71	no				0	0	0	0	0	0	0	0	0	0				0	0	0	0
female	40-60	mild CFLD	>80%	none	no			none	no	no	no	no	no	yes	not yet but willing	unchanged	unchanged	unchanged	90	76	72	66	31			43	no				0	0	0	0	0	0	0	0	0	0				0	0	0	0
female	40-60	LTX			yes	10+ yrs	no	no	no	no	CFRD	no	no	no	already vaccinated	unchanged	N/A	less	80	61	60	34		50		24	no				0	0	0	0	0	0	0	0	0	0				0	0	0	0
male	40-60	LTX			yes	1-5 yrs	no	no	no	no	CFRD	kidney	no	no	already vaccinated	unchanged	unchanged	unchanged	75	38	32	66		5		82	no				0	0	0	0	0	0	0	0	0	0				0	0	0	0
female	40-60	moderate CFLD	40-80%	none	no			no	no	no	CFRD	no	no	yes	not yet but willing	unchanged	unchanged	more	95	5	6	0	29	0		9	no				0	0	0	0	0	0	0	0	0	0				0	0	0	0
female	40-60	LTX			yes	1-5 yrs	no	no	no	HBP	CFRD	no	no	yes	already vaccinated	N/A	N/A	less	50	19	37	29	12	15		50	no				0	0	0	0	0	0	0	0	0	0				0	0	0	0
female	25-39	advanced CFLD	<40%	IVA/TEZ/ELX	no			none	no	no	no	no	no	no	Not willing	unchanged	unchanged	less	50	19	14	12		17		74	no				0	0	0	0	0	0	0	0	0	0				0	0	0	0
male	25-39	LTX			yes	10+ yrs	no	no	no	HBP	CFRD	no	no	yes	not yet but willing	unchanged	unchanged	more	80	71	32	67	0	0		65	no				0	0	0	0	0	0	0	0	0	0				0	0	0	0
male	18-24	LTX			yes	1-5 yrs	no	no	no	no	CFRD	no	no	no	not yet but willing	N/A	N/A	unchanged	100	13	22	8		5		76	no				0	0	0	0	0	0	0	0	0	0				0	0	0	0
female	25-39	moderate CFLD	40-80%	none	no			none	no	no	no	no	no	yes		unchanged	unchanged	unchanged	50	38	36	100	53	50		69	no				0	0	0	0	0	0	0	0	0	0				0	0	0	0
male	40-60	moderate CFLD	40-80%	none	no			no	no	no	CFRD	no	no	yes	already vaccinated	unchanged	unchanged	less	70	49	37	20	34	0		72	yes	1			0	1	0	0	1	0	0	0	0	1	2			0	0	0	0
female	40-60	LTX			yes	5-10 yrs	no	no	no	HBP	CFRD	kidney	no	yes	already vaccinated	N/A	unchanged	unchanged	45	74	59	30		25			no				0	0	0	0	0	0	0	0	0	0				0	0	0	0
female	18-24	moderate CFLD	40-80%	IVA/TEZ/ELX	no			none	no	no	no	no	no	yes	not yet but willing	unchanged	unchanged	less	43	22	33	88	0	39		38	no				0	0	0	0	0	0	0	0	0	0				0	0	0	0
female	40-60	moderate CFLD	40-80%	IVA/LUM	no			none	no	no	no	no	no	yes	already vaccinated	unchanged	unchanged	unchanged	75	42	31	0	19	0		64	no				0	0	0	0	0	0	0	0	0	0				0	0	0	0
female	40-60	moderate CFLD	40-80%	none	no			no	no	no	CFRD	no	no	yes	already vaccinated	unchanged	unchanged	less	80	19	31	0	0	0		83	no				0	0	0	0	0	0	0	0	0	0				0	0	0	0
female	40-60	moderate CFLD	40-80%	IVA/TEZ/ELX	no			no	no	HBP	no	no	no	yes	already vaccinated	unchanged	unchanged	unchanged	80	50		0	0	0		76	no				0	0	0	0	0	0	0	0	0	0				0	0	0	0
male	60	mild CFLD	>80%	none	no			none	no	no	no	no	no	no	already vaccinated	unchanged	unchanged	less	75	69	70	56		14		70	no				0	0	0	0	0	0	0	0	0	0				0	0	0	0
female	40-60	moderate CFLD	40-80%	IVA/TEZ/ELX	no			no	no	no	CFRD	no	no	yes	not yet but willing	unchanged	unchanged	unchanged	90	23	31	71	0	0		70	no				0	0	0	0	0	0	0	0	0	0				0	0	0	0
female	40-60	moderate CFLD	40-80%		no			none	no	no	no	no	no	yes	already vaccinated	unchanged	unchanged	unchanged	90	50	50		12	11			no				0	0	0	0	0	0	0	0	0	0				0	0	0	0
female	18-24	moderate CFLD	40-80%	IVA/TEZ/ELX	no			no	no	no	CFRD	no	no	yes	already vaccinated	less	less	less	66	18	24	21	14	0		21	no				0	0	0	0	0	0	0	0	0	0				0	0	0	0
female	40-60	LTX			yes	5-10 yrs	no	no	no	HBP	CFRD	no	no	yes	not yet but willing	N/A	unchanged	unchanged	90	67	28	71	20	6		21	no				0	0	0	0	0	0	0	0	0	0				0	0	0	0
female	25-39	moderate CFLD	40-80%	none	no			none	no	no	no	no	no	yes	undecided	unchanged	unchanged	unchanged	100	0	1	0	0	0		0	no				0	0	0	0	0	0	0	0	0	0				0	0	0	0
male	25-39	moderate CFLD	40-80%	IVA/TEZ/ELX	no			none	no	no	no	no	no	yes	undecided	unchanged	unchanged	less	85	0	2	77	73	55		88	yes	1	TRUE		1	1	1	0	1	1	0	0	0	0	1	neg		0	0	0	0
male	40-60	moderate CFLD	40-80%	none	no			none	no	no	no	no	no	yes	already vaccinated	unchanged	unchanged	more	70	33	33	0	0	0		79	no				0	0	0	0	0	0	0	0	0	0				0	0	0	0
female	25-39	advanced CFLD	<40%	IVA/TEZ/ELX	no			none	no	no	no	no	no	no	already vaccinated	unchanged	unchanged	unchanged	57	7	14	4		15		19	no				0	0	0	0	0	0	0	0	0	0				0	0	0	0
male	25-39	moderate CFLD	40-80%	IVA/TEZ/ELX	no			none	no	no	no	no	no	yes	not yet but willing	unchanged	unchanged	unchanged	65	0	13	3	27	19		83	no				0	0	0	0	0	0	0	0	0	0				0	0	0	0
male	25-39	moderate CFLD	40-80%	none	no			none	no	no	no	no	no	yes	not yet but willing	unchanged	unchanged	more	65	19	63	0	0	0		16	no				0	0	0	0	0	0	0	0	0	0				0	0	0	0
male	25-39	moderate CFLD	40-80%	IVA/TEZ/ELX	no			none	no	no	no	no	no	yes	not yet but willing	unchanged	unchanged	less	90	25	18	27	0	6			no				0	0	0	0	0	0	0	0	0	0				0	0	0	0
male	40-60	LTX			yes	5-10 yrs	no	no	no	no	CFRD	kidney	no	no	not yet but willing	N/A	N/A	less	94	74	68	44		79		68	no				0	0	0	0	0	0	0	0	0	0				0	0	0	0
female	25-39	advanced CFLD	<40%	IVA/TEZ/ELX	no			none	no	no	no	no	no	yes	not yet but willing	unchanged	unchanged	more	81	73	70	29	19	22		65	no				0	0	0	0	0	0	0	0	0	0				0	0	0	0
female	25-39	LTX			yes	5-10 yrs	no	none	no	no	no	no	no	yes	undecided	unchanged	unchanged	unchanged	88	6	7	75	88	95		62	yes	1	TRUE	TRUE	1	0	0	0	0	0	1	0	0	0	1	pos	1	1	0	0	0	2
male	25-39	moderate CFLD	40-80%	IVA/TEZ/ELX	no			none	no	no	no	no	no	yes	already vaccinated	unchanged	unchanged	less	70	28	27	79	3	16		20	no				0	0	0	0	0	0	0	0	0	0				0	0	0	0
male	40-60	LTX			yes	10+ yrs	no	no	no	HBP	CFRD	no	no	yes	not yet but willing	N/A	unchanged	unchanged	83	48	50	17	24	25			no				0	0	0	0	0	0	0	0	0	0				0	0	0	0
female	18-24	mild CFLD	>80%	IVA/TEZ	no			none	no	no	no	no	no	yes	not yet but willing	unchanged	unchanged	less	81	58	50	26	6	5		51	no				0	0	0	0	0	0	0	0	0	0				0	0	0	0
male	40-60	moderate CFLD	40-80%	none	no			none	no	no	no	no	no	yes	undecided	unchanged	unchanged	more	69	18	28	14	13	12		29	no				0	0	0	0	0	0	0	0	0	0				0	0	0	0
female	25-39	moderate CFLD	40-80%	IVA/TEZ/ELX	no			none	no	no	no	no	no	yes	not yet but willing	unchanged	unchanged	less	80	50	50	18	6	22		81	no				0	0	0	0	0	0	0	0	0	0				0	0	0	0
male	40-60	advanced CFLD	<40%	IVA/TEZ/ELX	no			none	no	no	no	no	no	no	already vaccinated	unchanged	unchanged	less	60	85	83	60		79		32	yes	3	FALSE		1	0	0	1	1	0	0	0	0	1	2			0	0	0	0
male	40-60	LTX			yes	10+ yrs	no	none	no	no	no	no	no	no	Not willing	N/A	N/A	less	68	73	72	62		31		17	no				0	0	0	0	0	0	0	0	0	0				0	0	0	0
female	40-60	moderate CFLD	40-80%	IVA/TEZ/ELX	no			none	no	no	no	no	no	yes	not yet but willing	more	unchanged	less	70	67	37	65	30	38		41	no				0	0	0	0	0	0	0	0	0	0				0	0	0	0
female	25-39	moderate CFLD	40-80%	IVA/TEZ	no			none	no	no	no	no	no	yes	already vaccinated	unchanged	unchanged	more	88	29	24	6	0	0		35	no				0	0	0	0	0	0	0	0	0	0				0	0	0	0
female	18-24	moderate CFLD	40-80%	none	no			no	no	HBP	CFRD	no	no	yes	undecided	less	less	less	50	64	75	58	0	100		8	no				0	0	0	0	0	0	0	0	0	0				0	0	0	0
female	25-39	mild CFLD	>80%	IVA/TEZ/ELX	no			none	no	no	no	no	no	yes	not yet but willing	unchanged	more	unchanged	87	36	38	69	82	96		84	yes	1	TRUE	TRUE	1	1	0	0	1	0	0	0	0	0	1	pos	1	1	0	0	0	2
male	40-60	moderate CFLD	40-80%	none	no			no	no	no	CFRD	no	no	yes	already vaccinated	less	unchanged	less	50	14	73	8	7	1		93	no				0	0	0	0	0	0	0	0	0	0				0	0	0	0
female	25-39	mild CFLD	>80%	none	no			none	no	no	no	no	no	yes	undecided	unchanged	unchanged	unchanged	100	0	0	0	0	49		50	no				0	0	0	0	0	0	0	0	0	0				0	0	0	0
male	25-39	LTX			yes	5-10 yrs	no	no	no	HBP	CFRD	no	no	yes	already vaccinated	unchanged	unchanged	less	70	10	50	73	71	15		28	yes	3	TRUE	FALSE	0	1	0	0	0	0	1	0	0	0	1	neg		0	0	0	0
female	25-39	mild CFLD	>80%	IVA/TEZ	no			no	no	no	no	no	no	yes	already vaccinated	unchanged	less	unchanged	72	20	82	70	19	100		37	no				0	0	0	0	0	0	0	0	0	0				0	0	0	0
female	25-39	moderate CFLD	40-80%	IVA/TEZ	no			none	no	no	no	no	no	yes	not yet but willing	unchanged	unchanged	less	80	19	0		5	4		23	no				0	0	0	0	0	0	0	0	0	0				0	0	0	0
female	25-39	moderate CFLD	40-80%	none	no			none	no	no	no	no	no	yes	not yet but willing	less	unchanged	unchanged	90	7	0	10	0	0		74	no				0	0	0	0	0	0	0	0	0	0				0	0	0	0
male	25-39	mild CFLD	>80%	none	no			none	no	no	no	no	no	yes	undecided	N/A	N/A	less	70	82		96	96	98		100	yes	1	TRUE	TRUE	0	1	1	0	1	1	1	0	0	0	1	pos	0	0	0	0	0	2
male	25-39	advanced CFLD	<40%	IVA/TEZ/ELX	no			none	no	no	no	no	no	yes	not yet but willing	N/A	unchanged	less	67	53	49	32	12	68		82	no				0	0	0	0	0	0	0	0	0	0				0	0	0	0
male	18-24	advanced CFLD	<40%	IVA/TEZ/ELX	no			none	no	no	no	no	no	no	undecided	unchanged	unchanged	less		54	66	50		82		50	no				0	0	0	0	0	0	0	0	0	0				0	0	0	0
female	18-24	LTX			yes	1-5 yrs	yes	no	no	no	CFRD	no	no	no	undecided	unchanged	unchanged	unchanged	65	61	100	56		100		60	no				0	0	0	0	0	0	0	0	0	0				0	0	0	0
male	40-60	moderate CFLD	40-80%	IVA/TEZ	no			no	no	HBP	CFRD	no	no	no	already vaccinated	unchanged	unchanged	less	70	31	28	30		21		56	no				0	0	0	0	0	0	0	0	0	0				0	0	0	0
female	40-60	advanced CFLD	<40%	IVA/TEZ/ELX	no			none	no	no	no	no	no	no	already vaccinated	unchanged	unchanged	unchanged	83	2	5	6		5		4	yes	3	TRUE		1	1	0	0	1	0	0	0	0	0	2			0	0	0	0
male	25-39	LTX			yes	10+ yrs	no	none	no	no	no	no	no	yes	already vaccinated	N/A	N/A	more	85			31	43				yes	2	TRUE		0	1	0	0	0	0	0	0	0	1	1	neg		0	0	0	0
male	40-60	moderate CFLD	40-80%	IVA/TEZ/ELX	no			no	no	no	CFRD	no	no	yes	already vaccinated	unchanged	unchanged	less	51	82	62	74	76	50		66	yes	2	TRUE		0	0	0	0	0	0	0	1	0	0	2			0	0	0	0
female	25-39	moderate CFLD	40-80%	IVA/LUM	no			none	no	no	no	no	no	yes	already vaccinated	unchanged	unchanged	unchanged	80	46	76	36	15	25		21	no				0	0	0	0	0	0	0	0	0	0				0	0	0	0
male	25-39	moderate CFLD	40-80%	IVA/TEZ/ELX	no			none	no	no	no	no	no	yes	Not willing	unchanged	unchanged	more	70	50	21	11	17	16		71	no				0	0	0	0	0	0	0	0	0	0				0	0	0	0
female	40-60	LTX			yes	5-10 yrs	no	no	no	HBP	CFRD	kidney	no	yes	already vaccinated	N/A	N/A	less	97	68	12	19	59	78		77	no				0	0	0	0	0	0	0	0	0	0				0	0	0	0
female	25-39	LTX			yes	1-5 yrs	no	no	no	no	CFRD	no	no	yes	already vaccinated	N/A	N/A	more	90	32	25	21	78	17			no				0	0	0	0	0	0	0	0	0	0				0	0	0	0
female	40-60	LTX			yes	1-5 yrs	no	no	no	HBP	CFRD	kidney	no	yes	already vaccinated	N/A	unchanged	more	75	36	34	34	1	0		50	no				0	0	0	0	0	0	0	0	0	0				0	0	0	0
male	18-24	moderate CFLD	40-80%	IVA/TEZ/ELX	no			no	no	no	no	no	no	no	undecided	unchanged	unchanged	more	80	50	50	18		32		50	no				0	0	0	0	0	0	0	0	0	0				0	0	0	0
female	40-60	moderate CFLD	40-80%	none	no			no	no	no	CFRD	no	no	yes	already vaccinated	unchanged	unchanged	less	75		26	6	5	4		18	no				0	0	0	0	0	0	0	0	0	0				0	0	0	0
female	25-39	moderate CFLD	40-80%	IVA/LUM	no			no	no	no	CFRD	no	no	yes	Not willing	unchanged	unchanged	unchanged	50	5	100			93			no				0	0	0	0	0	0	0	0	0	0				0	0	0	0
female	25-39	mild CFLD	>80%	IVA/TEZ/ELX	no			no	no	no	CFRD	no	no	yes	already vaccinated	unchanged	unchanged	unchanged	85	26	12	23	0	0		29	no				0	0	0	0	0	0	0	0	0	0				0	0	0	0
female	18-24	moderate CFLD	40-80%	none	no			none	no	no	no	no	no	no	already vaccinated	unchanged	unchanged	less	80	20	26	80		7		83	no				0	0	0	0	0	0	0	0	0	0				0	0	0	0
male	25-39	LTX			yes	1-5 yrs	no	no	no	no	CFRD	no	no	no	undecided	N/A	N/A	less	75	68	71	50		55		100	no				0	0	0	0	0	0	0	0	0	0				0	0	0	0
female	40-60	moderate CFLD	40-80%	IVA	no			none	no	no	no	no	no	yes	already vaccinated	unchanged	unchanged	less	40	23	73	50	50	74	81	60	no				0	0	0	0	0	0	0	0	0	0				0	0	0	0
male	25-39	moderate CFLD	40-80%	IVA/TEZ/ELX	no			none	no	no	no	no	no	yes	Not willing	unchanged	unchanged	less	70	18	23	23	0	53		72	no				0	0	0	0	0	0	0	0	0	0				0	0	0	0
female	18-24	mild CFLD	>80%	IVA/TEZ/ELX	no			none	no	no	no	no	no	yes	already vaccinated	unchanged	unchanged	less	85	32	14	88	0	10		100	no				0	0	0	0	0	0	0	0	0	0				0	0	0	0
female	18-24	moderate CFLD	40-80%	IVA/TEZ/ELX	no			no	no	no	CFRD	no	no	yes	already vaccinated	unchanged	unchanged	less	60	42	33	66	50	40		28	no				0	0	0	0	0	0	0	0	0	0				0	0	0	0
female	25-39	moderate CFLD	40-80%	IVA/TEZ/ELX	no			no	no	no	CFRD	no	no	yes	already vaccinated	unchanged	unchanged	unchanged	85	32	32	11	0	0		64	yes	2	TRUE		1	1	1	0	1	1	0	0	0	0	1	neg		0	0	0	0
male	18-24	mild CFLD	>80%	IVA	no			no	no	no	CFRD	no	no	no	Not willing	unchanged	unchanged	unchanged	80	27	50	71		30		36	no				0	0	0	0	0	0	0	0	0	0				0	0	0	0
male	25-39	moderate CFLD	40-80%	none	no			none	no	no	no	no	no	yes	already vaccinated	N/A	unchanged	less	53	23	70	8	11	93		70	no				0	0	0	0	0	0	0	0	0	0				0	0	0	0
female	25-39	moderate CFLD	40-80%	IVA/TEZ	no			no	no	no	CFRD	no	no	yes	not yet but willing	unchanged	unchanged	unchanged	90	50	16	20	0	50		78	no				0	0	0	0	0	0	0	0	0	0				0	0	0	0
female	25-39	moderate CFLD	40-80%	IVA/TEZ/ELX	no			none	no	no	no	no	no	yes	Not willing	less	less	less	81	0	81	100	51	51		6	yes	1			0	0	0	1	1	0	0	0	0	1	2			0	0	0	0
male	25-39	moderate CFLD	40-80%	IVA/TEZ/ELX	no			no	no	no	CFRD	no	no	yes	already vaccinated	unchanged	unchanged	unchanged	85	25	19	2	3	3		17	no				0	0	0	0	0	0	0	0	0	0				0	0	0	0
female	18-24	mild CFLD	>80%	none	no			no	no	no	CFRD	no	no	no	not yet but willing	unchanged	unchanged	less	80	27	11	35		0		50	yes	2	TRUE		1	0	0	1	1	0	0	0	0	0	2			0	0	0	0
male	25-39	LTX			yes	5-10 yrs	no	no	no	no	CFRD	no	no	yes	already vaccinated	N/A	unchanged	less	90	65	68	34	19	0		42	no				0	0	0	0	0	0	0	0	0	0				0	0	0	0
male	40-60	LTX			yes	1-5 yrs	no	no	no	HBP	CFRD	no	no	yes	already vaccinated	N/A	N/A	unchanged	95	0	12	0	0	47		0	no				0	0	0	0	0	0	0	0	0	0				0	0	0	0
female	40-60	mild CFLD	>80%	IVA/TEZ/ELX	no			none	no	no	no	no	no	yes	already vaccinated	unchanged	unchanged	unchanged	90	0	0	0	18	14		87	no				0	0	0	0	0	0	0	0	0	0				0	0	0	0
female	40-60	advanced CFLD	<40%	IVA/TEZ/ELX	no			no	no	no	CFRD	no	no	yes	already vaccinated	unchanged	unchanged	unchanged	55	38	64	17	0	0		67	no				0	0	0	0	0	0	0	0	0	0				0	0	0	0
male	18-24	moderate CFLD	40-80%	IVA/LUM	no			none	no	no	no	no	no	yes	undecided	unchanged	unchanged	unchanged	75	24	24	9	0	13		14	no				0	0	0	0	0	0	0	0	0	0				0	0	0	0
female	18-24	moderate CFLD	40-80%	IVA/TEZ/ELX	no			no	no	no	CFRD	no	no	no	already vaccinated	more	unchanged	more	83	17	32	25		10			no				0	0	0	0	0	0	0	0	0	0				0	0	0	0
female	25-39	LTX			yes	5-10 yrs	no	no	no	no	CFRD	no	no	yes	already vaccinated	unchanged	unchanged	less	99	28	22	74	7	7		50	no				0	0	0	0	0	0	0	0	0	0				0	0	0	0
male	18-24	mild CFLD	>80%	none	no			none	no	no	no	no	no	yes	undecided	unchanged	unchanged	less	100	17	20	78	1	1		50	no				0	0	0	0	0	0	0	0	0	0				0	0	0	0
female	25-39	advanced CFLD	<40%	IVA/TEZ/ELX	no			none	no	no	no	no	no	no	undecided	unchanged	unchanged	unchanged	70	0	0	0		0		0	no				0	0	0	0	0	0	0	0	0	0				0	0	0	0
male	25-39	LTX			yes	1-5 yrs	no	no	no	no	CFRD	no	no	yes	already vaccinated	unchanged	unchanged	less	99	74	79	79	0	0		50	yes	2	TRUE		1	0	0	0	1	0	1	0	0	0	1	neg		0	0	0	0
male	40-60	LTX			yes	10+ yrs	no	no	no	HBP	CFRD	kidney	cancer	yes	not yet but willing	N/A	unchanged	less	54	15	16	50	21	31		18	no				0	0	0	0	0	0	0	0	0	0				0	0	0	0
male	25-39	moderate CFLD	40-80%	IVA/TEZ/ELX	no			none	no	no	no	no	no	no	already vaccinated	unchanged	unchanged	less	83	17		13		5		81	no				0	0	0	0	0	0	0	0	0	0				0	0	0	0
male	18-24	mild CFLD	>80%	none	no			none	no	no	no	no	no	no	undecided	unchanged	unchanged	less	100	73	75	75		1		50	yes	3	TRUE	TRUE	1	1	0	0	1	0	1	0	0	0	1	neg		0	0	0	0
male	40-60	LTX			yes	5-10 yrs	no	no	no	HBP	CFRD	no	no	no	already vaccinated		unchanged	unchanged	90	32	38	23		38		50	no				0	0	0	0	0	0	0	0	0	0				0	0	0	0
male	25-39	moderate CFLD	40-80%	IVA/TEZ/ELX	no			none	no	no	no	no	no	yes	already vaccinated	unchanged	unchanged	more	85	25	62	17	7	7		72	no				0	0	0	0	0	0	0	0	0	0				0	0	0	0
male	25-39	LTX			yes	5-10 yrs	no	no	no	no	CFRD	no	no	no	already vaccinated	N/A	unchanged	unchanged	80	57	50	0		0		79	no				0	0	0	0	0	0	0	0	0	0				0	0	0	0
male	25-39	moderate CFLD	40-80%	IVA/TEZ/ELX	no			no	no	no	CFRD	no	no	yes	already vaccinated	unchanged	unchanged	more	90	100	100	50	36	0		31	no				0	0	0	0	0	0	0	0	0	0				0	0	0	0
female	60	mild CFLD	>80%	none	no			none	no	no	no	no	no	yes	already vaccinated	N/A	unchanged	less	25	67	79	63	18	16	73	67	yes	3	TRUE	FALSE	1	0	0	0	0	0	1	1	0	0	1	neg		0	0	0	0
male	18-24	mild CFLD	>80%	none	no			none	no	no	no	no	no	no	undecided	unchanged	unchanged	less	100	71	70	4		0		0	yes	1	TRUE		1	0	0	0	1	1	0	0	0	0	1	neg		0	0	0	0
female	25-39	LTX			yes	5-10 yrs	no	no	no	no	CFRD	no	no	yes	not yet but willing	unchanged	unchanged	less	100	74	75	5	7	1		50	yes	2	TRUE		1	1	0	0	1	0	1	0	0	0	1	neg		0	0	0	0
male	60	moderate CFLD	40-80%	none	no			no	no	no	CFRD	no	no	no	already vaccinated	more	unchanged	unchanged	35	20	14	80		70		55	no				0	0	0	0	0	0	0	0	0	0				0	0	0	0
[truncated: 41 more columns]

## Sheet: variables
sex	female, male
age groups	18-24 yrs; 25-39 years; 40-60 years; >60 years
fev1ltx	Mild, moderate and advanced CF lung disease and Lung Transplant status (LTX), question 8/8a, Supplement S1
fev1_pp	Lung disease severity based on FEV1 % predicted, question 7, Supplement S1
cftr_modulator	Cystic Fibrosis Transmembrane Conductance Regulator Therapy, see online supplement for definition
ltx_yn	Lung transplantation (yes, no), question 6, Supplement S1
ltx_time	Time since Lung Transplant (<1 year; 1-5 years, 5-10 years; >10 years, question 6a, Supplement S1
ltx_clad_yn	Chronic Lung Allograft Dysfunction (yes, no), question 6b, Supplement S1
comorb1	Comorbidities, question 9, Supplement S1(CFRD = cystic fibrosis related diabetes, HBP, high blood pressure)
comorb2	Comorbidities, question 9, Supplement S1(CFRD = cystic fibrosis related diabetes, HBP, high blood pressure)
comorb3	Comorbidities, question 9, Supplement S1(CFRD = cystic fibrosis related diabetes, HBP, high blood pressure)
comorb4	Comorbidities, question 9, Supplement S1(CFRD = cystic fibrosis related diabetes, HBP, high blood pressure)
comorb5	Comorbidities, question 9, Supplement S1(CFRD = cystic fibrosis related diabetes, HBP, high blood pressure)
comorb6	Comorbidities, question 9, Supplement S1(CFRD = cystic fibrosis related diabetes, HBP, high blood pressure)
job_yn	Employment status, question 11, Supplement S1
covid_vacc	Covid vaccination, question 25, Supplement S1
airway_clearance	Airway clearance therapy, question 26a, Supplement S1
inhalation_therapy	Inhalation therapy, question 27a, Supplement S1
physical_activity	Physical activity, question 28a, Supplement S1
feel_thermometer	Question 15, Supplement S1
covid_infect_fear	Question 29, Supplement S1 and Figure S2
covid_progress_disease	Question 30, Supplement S1 and Figure S2
covid_isolation	Question 31, Supplement S1 and Figure S2
covid_loss_work	Question 32, Supplement S1 and Figure S2
covid_finance	Question 33, Supplement S1 and Figure S2
covid_partner_separ	Question 34, Supplement S1 and Figure S2
covid_solidarity	Question 35, Supplement S1 and Figure S2
covid_symptoms_yn	COVID-19 related symptoms (yes, no), question 16, Supplement S1
covid_sympt_episodes	Symptom episodes (yes, no), question 16, Supplement S1
covid_test_yn	COVID test, question 17, Supplement S1
covid_test_result	COVID test result, question 17a, Supplement S2
E1_covid_symp_1	Symptoms, question 16b, Supplement S1
E1_covid_symp_2	Symptoms, question 16b, Supplement S1
E1_covid_symp_3	Symptoms, question 16b, Supplement S1
E1_covid_symp_4	Symptoms, question 16b, Supplement S1
E1_covid_sympt_action_1	Action taken, question 16c, Supplement S1
E1_covid_sympt_action_2	Action taken, question 16c, Supplement S1
E1_covid_sympt_action_3	Action taken, question 16c, Supplement S1
E1_covid_sympt_action_4	Action taken, question 16c, Supplement S1
E1_covid_sympt_action_5	Action taken, question 16c, Supplement S1
E1_covid_sympt_action_6	Action taken, question 16c, Supplement S1
E1_covid_test_yn	COVID test, question 17, Supplement S1
E1_covid_test_result	COVID test result, question 17a, Supplement S1
E1_covid_medis_yn	Medications, question 18, Supplement S1
E1_covid_medis_which_1	Type of medication, questions 18a, Supplement S1
E1_covid_medis_which_2	Type of medication, questions 18a, Supplement S1
E1_covid_medis_which_3	Type of medication, questions 18a, Supplement S1
E1_covid_medis_which_4	Type of medication, questions 18a, Supplement S1
E1_covid_hosp_yn	Hospitalization, question 19, Supplement S1
E1_covid_hosp_icu_yn	Intenisve Care Unit (yes, no), question 19a, Supplement S1
E1_covid_hosp_ventil	Mechanical Ventilation (yes,no), question 19b, Supplement S1
E2_covid_symp_1	Symptoms, question 16b, Supplement S1
E2_covid_symp_2	Symptoms, question 16b, Supplement S1
E2_covid_symp_3	Symptoms, question 16b, Supplement S1
E2_covid_symp_4	Symptoms, question 16b, Supplement S1
E2_covid_sympt_action_1	Action taken, question 16c, Supplement S1
E2_covid_sympt_action_2	Action taken, question 16c, Supplement S1
E2_covid_sympt_action_3	Action taken, question 16c, Supplement S1
E2_covid_sympt_action_4	Action taken, question 16c, Supplement S1
E2_covid_sympt_action_5	Action taken, question 16c, Supplement S1
E2_covid_sympt_action_6	Action taken, question 16c, Supplement S1
E2_covid_test_yn	COVID test, question 17, Supplement S1
E2_covid_test_result	COVID test result, question 17a, Supplement S1
E2_covid_medis_yn	Medications, question 18, Supplement S1
E2_covid_medis_which_1	Type of medication, questions 18a, Supplement S1
E2_covid_medis_which_2	Type of medication, questions 18a, Supplement S1
E2_covid_medis_which_3	Type of medication, questions 18a, Supplement S1
E2_covid_medis_which_4	Type of medication, questions 18a, Supplement S1
E2_covid_hosp_yn	Hospitalization, question 19, Supplement S1
E2_covid_hosp_icu_yn	Intenisve Care Unit (yes, no), question 19a, Supplement S1
E2_covid_hosp_ventil	Mechanical Ventilation (yes,no), question 19b, Supplement S1
E3_covid_symp_1	Symptoms, question 16b, Supplement S1
E3_covid_symp_2	Symptoms, question 16b, Supplement S1
E3_covid_symp_3	Symptoms, question 16b, Supplement S1
E3_covid_symp_4	Symptoms, question 16b, Supplement S1
E3_covid_sympt_action_1	Action taken, question 16c, Supplement S1
E3_covid_sympt_action_2	Action taken, question 16c, Supplement S1
E3_covid_sympt_action_3	Action taken, question 16c, Supplement S1
E3_covid_sympt_action_4	Action taken, question 16c, Supplement S1
E3_covid_sympt_action_5	Action taken, question 16c, Supplement S1
E3_covid_sympt_action_6	Action taken, question 16c, Supplement S1
E3_covid_test_yn	COVID test, question 17, Supplement S1
E3_covid_test_result	COVID test result, question 17a, Supplement S1
E3_covid_medis_yn	Medications, question 18, Supplement S1
E3_covid_medis_which_1	Type of medication, questions 18a, Supplement S1
E3_covid_medis_which_2	Type of medication, questions 18a, Supplement S1
E3_covid_medis_which_3	Type of medication, questions 18a, Supplement S1
E3_covid_medis_which_4	Type of medication, questions 18a, Supplement S1
E3_covid_hosp_yn	Hospitalization, question 19, Supplement S1
E3_covid_hosp_icu_yn	Intenisve Care Unit (yes, no), question 19a, Supplement S1
E3_covid_hosp_ventil	Mechanical Ventilation (yes,no), question 19b, Supplement S1
Individual comments were removed from this dataset.
